# Supplementary material for: Genome-Wide Analysis of HSP70s in Hexaploid Wheat: Tandem Duplication, Heat Response, and Regulation
Source: Cells. 2022 Feb 26;11(5):818. doi: 10.3390/cells11050818 (PMC8909476; doi:10.3390/cells11050818)
Supplement: Supplementary file 1 [file cells-11-00818-s001.zip › Table S1.xlsx]

## Sheet: Sheet1
Table S1. Detail information of TaHSP70s. Chromosome segment was classified according to IWGSC, 2018, Sciencs.
GeneID	Name	Subfamily	MW (kD)	Length (aa)	Gene Length	Splice variant	HSP70 domain	Chromosome segment
TraesCS6A02G276700	TaHSP70S-6A1	SSE	97.64	886	6233	1	27-737	R2b
TraesCS6D02G257000	TaHSP70S-6D1	SSE	97.06	881	6159	2	27-733	R2b
TraesCS6B02G304200	TaHSP70S-6B1	SSE	97.53	886	6327	1	27-737	R2b
TraesCS7A02G457100	TaHSP70S-7A1	SSE	81.39	737	5769	2	3-636	R2b
TraesCS7D02G445600	TaHSP70S-7D1	SSE	81.05	732	10759	1	3-631	R3
TraesCS7B02G359100	TaHSP70S-7B1	SSE	81.11	732	5387	1	3-631	R2b
TraesCS3B02G298400	TaHSP70S-3B1	SSE	70.32	629	2803	2	3-396	R2b
TraesCS1A02G120200	TaHSP70S-1A1	SSE	93.23	841	7558	4	3-690	R2a
TraesCS1D02G121200	TaHSP70S-1D1	SSE	93.39	842	7457	3	3-690	C
TraesCS1B02G139600	TaHSP70S-1B1	SSE	93.45	842	8423	2	3-690	C
TraesCS1D02G121000	TaHSP70S-1D2	SSE	92.64	835	5310	1	3-683	C
TraesCS1A02G120100	TaHSP70S-1A2	SSE	92.67	835	4576	4	3-683	R2a
TraesCS1B02G139500	TaHSP70S-1B2	SSE	92.25	832	5531	2	3-682	C
TraesCS1A02G133100	TaHSP70P-1A1	Plastid	73.22	684	4949	2	49-644	C
TraesCS1D02G131800	TaHSP70P-1D1	Plastid	72.99	682	6557	1	49-644	C
TraesCS1B02G151300	TaHSP70P-1B1	Plastid	73.27	686	7234	1	49-644	C
TraesCS5A02G106200	TaHSP70P-5A1	Plastid	73.58	690	30333	2	54-648	C
TraesCS5B02G111200	TaHSP70P-5B1	Plastid	73.53	690	8785	2	54-648	C
TraesCS5D02G117600	TaHSP70P-5D1	Plastid	73.58	690	8187	1	54-648	C
TraesCS1A02G295600	TaHSP70M-1A2	Mitochondria	73.12	683	15297	2	55-648	R3
TraesCS2D02G575200	TaHSP70M-2D1	Mitochondria	72.13	675	6237	1	50-643	R3
TraesCSU02G116400	TaHSP70M-U1	Mitochondria	72.07	672	4824	1	52-645
TraesCS4B02G397600	TaHSP70M-4B1	Mitochondria	72.52	677	4579	2	57-650	R3
TraesCS3A02G305100	TaHSP70M-3A1	Mitochondria	73.3	684	4452	4	54-647	R2b
TraesCS3D02G296700	TaHSP70M-3D1	Mitochondria	73.34	683	4204	2	54-647	R2b
TraesCS3B02G331400	TaHSP70M-3B1	Mitochondria	73.31	684	4290	4	54-647	R2b
TraesCS5A02G268100	TaHSP70M-5A1	Mitochondria	72.77	684	4287	1	59-651	R3
TraesCS5D02G276100	TaHSP70M-5D1	Mitochondria	72.75	684	3132	1	59-651	R3
TraesCS5B02G267900	TaHSP70M-5B1	Mitochondria	85.69	801	3669	1	180-772	R3
TraesCS1B02G163400	TaHSP70M-1B1	Mitochondria	72.81	652	18335	2	33-630	R2b
TraesCS1A02G285000	TaHSP70C-1A1	Cytosol	71.05	648	3429	2	8-617	R3
TraesCS1D02G284000	TaHSP70C-1D1	Cytosol	71.04	648	3688	2	8-617	R2b
TraesCS1B02G294300	TaHSP70C-1B1	Cytosol	71.03	648	3515	1	8-617	R2b
TraesCS3B02G390700	TaHSP70C-3B2-2	Cytosol	71.17	652	3008	1	9-618	R2b
TraesCS3D02G351900	TaHSP70C-3D2-2	Cytosol	71.09	652	3294	1	9-618	R2b
TraesCS3D02G352400	TaHSP70C-3D2-1	Cytosol	70.68	647	3178	2	9-618	R2b
TraesCS3B02G390800	TaHSP70C-3B2-1	Cytosol	67.4	620	2526	1	10-586	R2b
TraesCS2B02G374700	TaHSP70C-2B1	Cytosol	71.15	647	4300	1	9-618	R2b
TraesCS6A02G337100	TaHSP70C-6A3	Cytosol	71.13	647	4487	4	9-618	R3
TraesCS6D02G317700	TaHSP70C-6D3	Cytosol	71.13	647	4176	1	9-618	R3
TraesCS6B02G367800	TaHSP70C-6B3	Cytosol	71.13	647	4030	1	9-618	R2b
TraesCS5A02G078000	TaHSP70C-5A3	Cytosol	71.09	647	4025	1	9-618	R2a
TraesCS5B02G087700	TaHSP70C-5B3	Cytosol	71.09	647	4754	4	9-618	R2a
TraesCS5D02G093900	TaHSP70C-5D3	Cytosol	71.12	647	3785	1	9-618	R2a
TraesCS5B02G129700	TaHSP70C-5B2	Cytosol	68.75	621	12301	2	9-614	R2b
TraesCS4A02G175100	TaHSP70C-4A4	Cytosol	61.33	556	2904	1	9-550	R2b
TraesCS4B02G142400	TaHSP70C-4B4	Cytosol	73.64	669	6238	2	9-618	C
TraesCS4D02G140800	TaHSP70C-4D4	Cytosol	71.12	648	3716	1	9-618	R2a
TraesCS5A02G479300	TaHSP70C-5A1	Cytosol	71.21	648	5116	1	10-619	R3
TraesCS5D02G492900	TaHSP70C-5D1	Cytosol	71.21	648	5494	3	10-619	R3
TraesCS5B02G492500	TaHSP70C-5B1	Cytosol	71.15	648	5477	2	10-619	R3
TraesCS4A02G097900	TaHSP70C-4A5	Cytosol	71.83	655	3355	2	9-618	R2a
TraesCS4D02G207500	TaHSP70C-4D5	Cytosol	71.32	651	2626	1	9-618	R2b
TraesCS4B02G206700	TaHSP70C-4B5	Cytosol	71.3	651	2710	1	9-618	R2b
TraesCS4A02G098600	TaHSP70C-4A3	Cytosol	73.2	669	2563	2	13-634	R2a
TraesCS4B02G205700	TaHSP70C-4B3	Cytosol	71.9	657	2499	1	13-622	R2b
TraesCS4D02G206600	TaHSP70C-4D3	Cytosol	71.83	657	2473	1	13-622	R2b
TraesCS4A02G098100	TaHSP70C-4A1	Cytosol	64.7	588	4389	1	10-538	R2a
TraesCS4B02G206400	TaHSP70C-4B1-2	Cytosol	64.84	588	4131	1	10-584	R2b
TraesCS4B02G206300	TaHSP70C-4B1-1	Cytosol	70.91	638	2855	1	10-605	R2b
TraesCS6B02G374400	TaHSP70C-6B2	Cytosol	60.38	552	3856	1	11-548	R2b
TraesCS3A02G262900	TaHSP70C-3A1	Cytosol	67.29	617	1975	1	12-573	R2b
TraesCS3D02G262800	TaHSP70C-3D1	Cytosol	67.36	614	3040	1	2-560	R2b
TraesCS4A02G066100	TaHSP70C-4A2	Cytosol	62.96	584	2867	1	32-533	R2a
TraesCS4B02G243400	TaHSP70C-4B2	Cytosol	62.68	580	3730	1	28-529	R2b
TraesCS4D02G243000	TaHSP70C-4D2	Cytosol	62.64	581	3622	1	29-530	R2b
TraesCS6D02G339600	TaHSP70C-6D1-3	Cytosol	104.32	928	4233	1	325-913	R3
TraesCS6D02G339700	TaHSP70C-6D1-2	Cytosol	66.56	601	2234	1	7-589	R3
TraesCS6D02G339800	TaHSP70C-6D1-1	Cytosol	85.29	764	3008	2	7-553	R3
TraesCS2A02G585600	TaHSP70B-2A2	BiP	71.88	667	2208	1	44-641	R3
TraesCS2D02G600900	TaHSP70B-2D2	BiP	71.92	668	2168	1	45-642	R3
TraesCS5A02G298700	TaHSP70B-5A1	BiP	72.49	660	2178	1	35-641	R3
TraesCS5B02G298000	TaHSP70B-5B1	BiP	73.51	668	2513	1	43-649	R3
TraesCS5D02G305500	TaHSP70B-5D1	BiP	66.69	608	1827	1	35-608	R3
TraesCS7A02G430600	TaHSP70B-7A1	BiP	72.27	658	2190	1	32-638	R2b
TraesCS7B02G330900	TaHSP70B-7B1-2	BiP	73.14	666	2256	1	40-646	R2b
TraesCS7B02G331400	TaHSP70B-7B1-1	BiP	72.51	660	2443	1	39-645	R2b
TraesCS7D02G423100	TaHSP70B-7D1-2	BiP	72.63	660	2300	1	39-645	R2b
TraesCS7D02G422600	TaHSP70B-7D1-1	BiP	71.64	650	1953	1	38-638	R2b
TraesCS2B02G125400	TaHSP70B-2B1	BiP	72.77	661	2416	1	40-646	R2a
TraesCS2D02G108000	TaHSP70B-2D1	BiP	70.91	638	2159	1	40-623	R2a
TraesCS6A02G042600	TaHSP70B-6A1	BiP	73.21	665	14608	1	35-642	R1
TraesCS6B02G058300	TaHSP70B-6B1	BiP	73.2	665	3935	1	35-642	R1
TraesCS6D02G049100	TaHSP70B-6D1	BiP	73.2	665	4056	1	35-642	R1
