# Supplementary material for: Genome-Wide Analysis of HSP70s in Hexaploid Wheat: Tandem Duplication, Heat Response, and Regulation
Source: Cells. 2022 Feb 26;11(5):818. doi: 10.3390/cells11050818 (PMC8909476; doi:10.3390/cells11050818)
Supplement: Supplementary file 1 [file cells-11-00818-s001.zip › Table S2.xlsx]

## Sheet: cis-elements
Table S2. Distribution of cis-elements in promoters of TaHSP70s. Number in the cell is the summary frequence of each cis-element.
GeneID	Name	3-AF1 binding site	AAAC-motif	ACA-motif	ACE	AE-box	ATC-motif	ATCT-motif	AT1-motif	Box 4	Box II	C-box	CAG-motif	chs-CMA1a	chs-CMA2a	chs-CMA2c	chs-Unit 1 m1	G-box	GA-motif	Gap-box	GATA-motif	GATT-motif	GTGGC-motif	GT1-motif	I-box	LAMP-element	L-box	MRE	Sp1	TCCC-motif	TCT-motif	ABRE	as-1	AuxRE	AuxRR-core	CARE	CGTCA-motif	ERE	GARE-motif	JERE	P-box	TATC-box	TCA-element	TGA-element	TGACG-motif	ARE	box S	DRE-core	DRE1
TraesCS6A02G337100	TaHSP70C-6A3	0	0	0	0	0	0	0	0	0	0	0	0	0	0	0	0	4	0	0	1	0	0	0	0	0	0	1	4	0	0	3	4	0	1	0	4	1	0	0	0	0	1	3	4	1	0	2	1
TraesCS6D02G317700	TaHSP70C-6D3	0	0	0	0	1	0	0	0	1	0	0	0	0	0	0	0	2	0	0	1	0	0	0	0	0	1	0	4	0	1	2	1	0	1	0	1	0	0	0	1	0	1	0	1	4	1	2	0
TraesCS6B02G367800	TaHSP70C-6B3	0	0	0	0	0	1	0	0	0	0	0	0	0	0	0	0	3	0	1	0	0	0	1	0	1	0	0	2	1	0	4	3	0	0	0	3	1	0	0	0	0	0	2	3	0	0	3	0
TraesCS2B02G374700	TaHSP70C-2B1	0	0	0	1	0	0	0	0	2	0	0	0	0	0	0	0	3	0	0	0	0	0	1	0	0	0	1	1	1	3	3	2	0	0	0	2	0	0	0	1	0	0	0	2	0	0	0	0
TraesCS5B02G129700	TaHSP70C-5B2	0	0	0	0	1	0	1	0	0	0	0	0	0	0	0	0	4	0	0	1	0	1	0	0	0	0	0	4	0	0	3	5	0	0	0	5	1	0	0	1	0	0	1	5	0	0	5	0
TraesCS5D02G093900	TaHSP70C-5D3	0	0	0	0	0	0	0	0	0	0	0	0	0	0	0	0	0	0	0	0	0	0	0	0	0	0	0	0	0	1	1	0	0	0	0	0	0	1	0	0	0	0	0	0	1	0	0	0
TraesCS5A02G078000	TaHSP70C-5A3	0	0	0	0	0	0	0	0	5	0	0	0	0	0	0	0	7	0	0	2	0	0	0	1	0	1	1	4	0	2	9	4	0	0	1	4	1	1	0	1	0	0	3	4	1	2	3	0
TraesCS5B02G087700	TaHSP70C-5B3	0	0	0	0	0	0	0	0	0	0	0	0	0	0	0	0	6	2	0	0	0	0	2	0	0	0	0	0	0	0	7	3	0	0	0	3	0	0	0	0	0	0	0	3	3	0	0	1
TraesCS4D02G140800	TaHSP70C-4D4	0	0	0	0	1	0	0	0	1	0	0	0	0	0	0	0	4	0	0	0	0	0	0	0	0	0	0	0	0	0	4	2	0	0	0	2	2	1	0	0	0	0	0	2	8	0	0	0
TraesCS4A02G175100	TaHSP70C-4A4	0	0	0	0	1	0	1	0	0	0	1	0	0	0	0	0	4	0	0	0	0	1	0	0	0	0	1	0	0	1	1	1	0	0	0	1	0	0	0	0	2	0	1	1	2	1	1	0
TraesCS4B02G142400	TaHSP70C-4B4	0	0	0	0	0	0	0	0	0	0	0	0	0	0	0	0	1	0	0	0	0	0	0	0	0	0	0	0	0	0	1	2	0	0	0	2	0	0	0	0	0	0	0	2	5	0	1	2
TraesCS5B02G492500	TaHSP70C-5B1	0	0	0	0	0	0	0	0	0	0	1	0	0	0	1	0	3	0	0	0	0	0	0	0	0	0	0	0	0	0	2	5	0	0	0	5	0	0	0	0	0	1	0	5	1	0	1	0
TraesCS5A02G479300	TaHSP70C-5A1	0	0	0	0	0	0	0	0	0	0	0	0	0	0	0	1	1	1	0	1	0	0	0	0	0	1	0	0	0	1	1	1	0	0	0	1	0	0	0	1	0	1	0	1	2	0	0	0
TraesCS5D02G492900	TaHSP70C-5D1	0	0	0	0	0	0	0	0	1	0	0	0	0	0	0	0	4	0	0	0	0	0	0	0	0	0	1	2	0	1	4	4	0	0	0	4	0	0	0	0	0	1	0	4	3	0	1	0
TraesCS4B02G206700	TaHSP70C-4B5	0	0	0	0	0	0	0	0	0	0	0	0	0	0	0	1	1	0	0	2	0	0	0	0	0	0	0	0	0	1	2	3	0	0	0	3	0	0	0	0	0	0	1	3	0	0	1	2
TraesCS4A02G097900	TaHSP70C-4A5	0	0	0	0	0	0	0	0	2	0	0	0	0	0	0	0	1	0	0	0	0	0	2	0	0	0	0	1	0	0	1	5	0	1	0	5	0	0	0	0	0	0	1	5	4	0	0	0
TraesCS4D02G207500	TaHSP70C-4D5	0	0	0	0	0	1	0	0	0	0	0	0	0	0	0	0	2	0	0	0	0	0	0	0	0	0	0	2	0	1	1	1	0	0	1	1	0	0	0	2	0	0	2	1	1	1	0	0
TraesCS3B02G390700	TaHSP70C-3B2-2	0	0	0	0	2	0	0	0	1	0	0	0	0	0	0	0	2	0	0	2	0	0	0	1	0	0	0	1	1	0	0	1	0	1	0	1	0	0	0	1	0	0	1	1	0	0	0	0
TraesCS3B02G390800	TaHSP70C-3B2-1	0	0	0	0	0	0	0	0	1	0	0	0	0	0	0	0	5	0	0	2	0	0	1	0	0	0	1	0	1	0	2	0	0	0	1	0	0	0	0	0	0	0	0	0	3	0	0	0
TraesCS3D02G351900	TaHSP70C-3D2-2	0	0	0	0	0	0	0	0	0	0	0	0	0	0	0	0	4	0	0	0	0	0	0	0	0	0	0	0	1	0	3	2	0	1	0	2	0	1	0	1	0	0	0	2	0	0	0	0
TraesCS3D02G352400	TaHSP70C-3D2-1	0	0	0	0	0	0	0	0	1	0	0	0	1	0	0	0	4	0	0	1	0	0	0	0	0	0	1	0	0	0	1	0	0	0	0	0	0	0	0	1	0	0	0	0	3	0	0	0
TraesCS1B02G294300	TaHSP70C-1B1	0	0	0	0	0	1	0	0	0	0	0	0	0	0	0	0	4	0	0	1	0	0	1	0	0	0	0	0	0	1	5	1	0	0	0	1	4	0	0	1	0	0	1	1	2	0	0	0
TraesCS1A02G285000	TaHSP70C-1A1	0	0	0	1	0	1	0	0	0	0	0	0	0	0	0	0	4	0	0	0	0	0	1	0	0	0	0	2	0	0	1	1	0	0	0	7	0	0	0	0	0	1	0	3	3	2	0	0
TraesCS1D02G284000	TaHSP70C-1D1	0	0	0	0	0	0	0	0	0	0	0	0	0	0	0	0	3	0	0	0	0	0	0	0	0	0	0	3	0	0	3	1	0	1	0	1	0	0	0	0	0	1	0	1	1	0	0	1
TraesCS4A02G098600	TaHSP70C-4A3	0	0	0	0	0	1	0	0	0	0	0	0	0	0	0	0	6	0	0	3	0	1	0	1	0	0	0	4	0	1	4	5	0	0	0	5	0	0	0	1	0	0	2	5	0	0	4	1
TraesCS4B02G205700	TaHSP70C-4B3	0	0	0	0	0	1	1	0	4	0	0	0	0	0	0	0	4	0	0	1	0	0	1	0	0	0	1	1	0	0	3	1	0	0	0	1	1	0	1	0	0	0	1	1	2	0	0	1
TraesCS4D02G206600	TaHSP70C-4D3	0	0	0	0	0	1	0	0	0	1	0	0	0	0	0	0	3	0	0	0	0	0	0	0	0	0	0	3	0	1	2	3	0	0	0	3	0	0	0	0	0	0	2	3	0	0	2	0
TraesCS6B02G374400	TaHSP70C-6B2	0	0	0	0	1	0	1	0	0	0	0	0	0	1	0	0	4	0	0	1	0	1	1	0	0	0	0	0	0	1	4	3	0	0	1	3	0	0	0	0	0	0	0	3	0	0	1	1
TraesCS4B02G206300	TaHSP70C-4B1-1	0	0	0	0	0	0	0	0	1	0	0	0	0	0	0	0	2	0	0	1	0	0	0	1	0	0	0	2	0	0	0	2	0	0	0	2	1	1	0	0	0	0	0	2	0	0	1	0
TraesCS4A02G098100	TaHSP70C-4A1	0	0	0	0	0	0	0	0	1	0	0	0	0	0	0	1	1	0	1	0	0	0	0	0	0	0	0	0	0	0	0	1	0	0	0	1	3	0	0	0	0	1	0	1	7	0	0	1
TraesCS4B02G206400	TaHSP70C-4B1-2	0	0	0	0	0	0	0	0	0	1	0	0	0	0	0	0	7	0	0	0	0	1	2	2	0	0	0	1	1	0	4	3	0	0	0	3	0	1	0	1	0	0	1	3	2	0	1	0
TraesCS3A02G262900	TaHSP70C-3A1	0	0	0	0	1	0	0	0	4	0	0	0	0	0	0	0	2	0	1	0	0	0	1	1	0	0	0	0	1	2	2	2	0	0	0	2	0	0	0	0	0	0	0	2	3	1	1	0
TraesCS3D02G262800	TaHSP70C-3D1	0	0	0	1	0	0	1	0	0	0	0	0	0	0	0	0	1	0	0	0	0	0	0	0	0	0	0	4	2	0	1	3	0	0	1	3	0	0	0	0	0	1	1	3	1	0	1	0
TraesCS4A02G066100	TaHSP70C-4A2	0	0	0	0	0	0	0	0	0	0	0	0	0	0	0	0	2	0	0	1	0	0	0	1	0	0	0	4	0	0	2	3	0	0	0	3	1	0	0	2	0	1	0	3	0	0	3	0
TraesCS4B02G243400	TaHSP70C-4B2	0	0	0	0	2	0	0	0	1	0	0	0	0	0	0	0	2	0	0	1	0	0	1	1	0	0	0	1	0	0	1	0	0	1	0	0	0	0	0	0	0	1	0	0	8	0	0	0
TraesCS4D02G243000	TaHSP70C-4D2	0	0	0	0	0	1	0	0	4	0	0	0	0	0	0	0	5	0	0	1	0	0	0	0	0	0	0	0	1	0	4	4	0	1	0	1	0	0	0	0	0	1	0	1	4	0	1	0
TraesCS6D02G339800	TaHSP70C-6D1-1	0	0	0	0	0	0	0	0	0	0	0	0	0	0	0	0	4	0	0	0	1	0	1	0	0	0	0	0	0	3	5	0	0	0	0	0	0	0	0	0	0	2	0	0	0	1	4	2
TraesCS6D02G339600	TaHSP70C-6D1-3	0	0	0	0	0	0	0	0	0	0	0	0	0	0	0	0	2	0	0	0	0	0	0	0	0	0	1	7	2	0	3	4	0	0	0	4	0	1	0	0	0	1	0	4	1	0	2	0
TraesCS6D02G339700	TaHSP70C-6D1-2	0	0	0	0	1	0	1	0	0	0	0	0	0	0	0	0	1	0	0	0	0	0	1	0	0	0	0	0	0	3	1	4	0	0	0	4	0	1	0	0	0	3	0	4	1	2	1	1
TraesCS6B02G058300	TaHSP70B-6B1	0	0	0	1	1	0	0	0	3	2	0	0	0	0	0	0	10	0	0	0	0	0	1	1	0	0	0	2	0	1	7	8	0	0	0	8	2	0	0	0	0	0	1	8	1	0	0	0
TraesCS6D02G049100	TaHSP70B-6D1	0	0	0	0	0	0	1	0	0	0	0	0	0	1	0	0	10	0	0	0	0	0	0	4	0	0	0	4	0	0	10	6	0	0	0	6	2	0	0	0	0	0	2	6	2	0	0	0
TraesCS6A02G042600	TaHSP70B-6A1	0	0	0	0	0	0	1	0	0	0	0	0	0	0	0	0	8	0	0	0	0	0	0	6	0	0	0	3	0	0	7	8	0	0	0	8	0	0	0	0	0	0	1	8	1	0	0	0
TraesCS2B02G125400	TaHSP70B-2B1	0	0	0	0	0	0	0	0	3	0	0	0	0	0	0	0	4	0	0	1	0	0	0	0	0	0	0	1	2	0	4	1	0	2	0	1	3	0	0	0	0	1	1	1	1	0	1	0
TraesCS2D02G108000	TaHSP70B-2D1	0	0	0	0	0	0	0	0	4	0	0	0	0	0	0	0	9	0	0	1	0	0	0	0	0	0	0	1	1	1	7	4	0	1	0	4	1	0	0	0	0	0	2	4	1	1	0	0
TraesCS2A02G585600	TaHSP70B-2A2	0	0	0	0	0	0	0	0	0	0	0	0	0	0	0	0	7	0	0	1	0	0	1	0	1	1	0	0	0	1	5	3	0	0	0	3	0	0	0	0	0	0	1	3	1	0	1	0
TraesCS2D02G600900	TaHSP70B-2D2	0	0	0	0	0	0	0	0	0	0	0	0	0	0	0	0	5	0	0	2	0	0	0	0	1	1	0	0	1	1	3	2	0	0	0	2	0	0	0	1	0	1	1	2	0	0	1	0
TraesCS5B02G298000	TaHSP70B-5B1	0	0	0	0	0	0	0	0	0	0	0	0	0	0	0	0	1	0	1	0	0	0	0	0	0	0	0	0	0	0	0	3	0	0	0	3	0	1	0	0	0	1	0	3	2	0	0	0
TraesCS5D02G305500	TaHSP70B-5D1	0	0	0	0	0	0	0	0	0	0	0	0	0	0	0	0	4	0	1	0	0	0	0	0	0	0	0	1	1	1	3	6	0	0	1	6	3	0	1	1	0	1	1	6	3	0	0	1
TraesCS5A02G298700	TaHSP70B-5A1	1	0	0	0	0	0	0	0	0	0	0	0	0	1	0	0	3	0	0	1	0	0	1	0	1	0	0	0	0	1	1	2	0	0	0	2	0	1	1	0	0	1	1	2	2	0	0	0
TraesCS7A02G430600	TaHSP70B-7A1	0	0	0	1	0	1	0	0	1	0	0	0	0	0	0	0	3	0	0	1	0	0	1	0	1	0	0	2	0	0	3	3	0	0	0	3	0	0	0	0	0	0	1	3	1	0	0	0
TraesCS7D02G422600	TaHSP70B-7D1-1	0	0	0	1	0	0	0	0	0	0	0	0	0	0	0	0	6	1	0	2	0	0	1	0	0	0	0	0	0	0	6	4	0	0	0	4	0	2	1	0	0	1	1	4	1	0	2	0
TraesCS7B02G330900	TaHSP70B-7B1-2	0	0	0	2	0	0	1	0	0	0	0	0	0	0	0	0	4	0	0	0	0	0	1	0	0	0	1	0	1	1	4	4	0	1	0	4	0	0	1	0	0	1	2	4	3	0	0	0
TraesCS7B02G331400	TaHSP70B-7B1-1	0	0	0	2	0	0	0	0	0	0	0	0	0	0	0	0	2	0	0	0	0	1	3	0	0	0	0	0	0	1	3	3	0	0	0	3	0	0	0	2	0	0	1	3	2	0	0	1
TraesCS7D02G423100	TaHSP70B-7D1-2	0	0	0	0	0	0	0	0	0	0	0	0	0	0	0	0	3	0	0	0	0	0	3	1	1	0	0	1	0	0	2	9	0	0	2	9	0	0	1	1	0	0	1	9	1	0	0	0
TraesCS1A02G133100	TaHSP70P-1A1	0	0	0	0	0	0	0	0	1	0	0	0	0	0	0	0	2	1	0	0	0	1	0	0	0	0	0	1	0	0	2	5	1	1	0	5	1	0	0	0	0	0	1	5	0	0	2	0
TraesCS1D02G131800	TaHSP70P-1D1	0	0	0	0	0	0	0	0	1	0	0	0	0	0	0	0	1	0	0	0	0	0	1	0	0	0	0	0	1	0	2	2	0	0	0	2	0	0	0	1	0	0	0	2	2	1	0	0
TraesCS1B02G151300	TaHSP70P-1B1	0	0	0	0	0	2	0	4	0	0	0	0	0	0	0	0	1	0	0	3	0	1	0	1	1	0	1	1	0	0	1	0	0	1	0	4	0	2	0	1	1	2	0	4	0	0	0	0
TraesCS5A02G106200	TaHSP70P-5A1	0	0	0	0	0	0	0	0	0	0	1	0	0	0	0	0	3	0	0	0	1	0	1	1	1	0	0	1	1	0	2	10	0	1	0	10	0	0	0	0	0	1	1	10	4	1	4	0
TraesCS5B02G111200	TaHSP70P-5B1	0	0	0	0	0	0	0	0	0	0	0	0	0	1	0	0	0	0	0	2	0	0	1	1	0	0	0	1	0	0	1	5	0	0	0	5	0	0	0	0	0	0	1	5	1	3	0	0
TraesCS5D02G117600	TaHSP70P-5D1	1	0	0	1	1	0	0	0	0	0	0	0	0	1	0	0	2	0	0	2	0	0	0	1	0	0	0	2	0	0	2	2	0	0	0	2	1	1	0	0	0	2	0	2	0	0	0	0
TraesCS1B02G163400	TaHSP70M-1B1	0	0	0	0	1	1	0	0	0	0	0	0	0	0	0	0	2	0	0	0	0	0	2	0	0	0	0	0	1	0	1	2	0	0	0	4	1	0	0	0	0	1	0	2	4	0	1	0
TraesCS5A02G268100	TaHSP70M-5A1	1	0	0	0	0	0	0	0	0	0	0	0	0	0	0	0	2	0	2	0	0	0	0	0	0	0	0	0	1	0	2	1	0	0	1	1	0	0	0	0	0	0	1	1	1	0	1	0
TraesCS5D02G276100	TaHSP70M-5D1	0	2	0	0	0	0	0	0	2	0	0	0	0	0	0	0	6	0	0	3	0	0	0	1	0	0	0	0	0	1	3	1	0	0	0	1	4	0	0	0	1	0	1	1	0	0	0	0
TraesCS5B02G267900	TaHSP70M-5B1	0	0	0	0	0	0	0	0	0	0	0	0	0	0	0	0	2	0	0	0	0	0	0	0	0	0	0	0	0	0	1	4	0	1	0	4	1	2	0	0	0	0	0	4	1	0	0	1
TraesCS3A02G305100	TaHSP70M-3A1	0	0	0	0	1	0	0	0	1	0	0	0	0	0	0	0	3	0	0	0	0	0	1	0	0	0	0	0	0	1	4	2	0	0	1	2	0	0	0	0	0	1	0	2	0	1	0	0
TraesCS3D02G296700	TaHSP70M-3D1	0	0	0	0	0	0	0	0	3	0	0	0	0	0	0	0	1	0	0	0	0	0	1	0	0	0	0	0	0	0	2	3	0	0	0	3	0	1	0	0	0	0	0	3	1	0	0	1
TraesCS3B02G331400	TaHSP70M-3B1	0	0	0	0	0	0	0	0	0	0	0	0	0	0	0	0	4	0	0	0	0	0	3	0	0	0	0	1	1	1	3	1	0	1	0	1	0	0	0	0	0	1	0	1	0	1	1	0
TraesCS4B02G397600	TaHSP70M-4B1	0	0	0	0	0	0	0	0	1	0	0	1	0	0	0	0	0	0	0	0	0	0	1	0	0	0	0	1	1	0	0	5	0	0	0	5	3	0	0	0	0	0	0	5	2	0	3	0
TraesCSU02G116400	TaHSP70M-U1	0	0	0	0	0	0	0	0	1	0	0	0	0	0	0	0	0	0	0	0	0	0	0	0	0	0	0	2	0	0	0	2	0	1	0	2	2	1	0	0	0	1	0	2	2	0	0	0
TraesCS1A02G295600	TaHSP70M-1A2	0	0	0	0	1	0	0	0	2	0	0	0	1	0	0	0	3	0	0	0	0	0	0	0	0	0	1	0	0	0	2	1	0	0	0	1	2	0	0	1	0	0	1	1	2	0	1	0
TraesCS2D02G575200	TaHSP70M-2D1	0	0	0	0	2	0	0	0	0	0	0	0	0	0	0	0	2	0	1	0	0	0	0	0	0	0	0	1	1	0	2	0	0	0	0	0	0	0	0	1	0	0	0	0	2	0	0	1
TraesCS6B02G304200	TaHSP70S-6B1	0	0	1	0	0	0	0	0	0	1	0	1	0	0	0	0	5	0	0	2	0	0	1	0	0	0	0	2	1	0	4	3	0	0	0	3	1	0	1	0	0	2	1	3	2	0	2	0
TraesCS6A02G276700	TaHSP70S-6A1	0	0	0	0	0	0	0	0	0	1	0	0	0	0	0	0	5	0	0	1	0	0	2	0	0	0	0	3	0	1	6	4	0	1	0	4	1	0	0	0	0	0	0	4	4	0	2	0
TraesCS6D02G257000	TaHSP70S-6D1	0	0	0	0	1	1	0	0	2	1	0	0	0	0	0	0	2	0	0	1	0	0	1	0	0	0	0	1	0	1	2	1	0	0	0	1	0	0	0	1	0	1	1	1	4	0	0	0
TraesCS7A02G457100	TaHSP70S-7A1	0	0	0	0	0	0	0	0	2	0	0	0	0	0	0	0	3	0	0	0	0	0	3	0	0	0	2	0	0	0	2	1	0	0	0	1	0	2	0	1	0	0	0	1	3	1	0	0
TraesCS7D02G445600	TaHSP70S-7D1	0	0	0	1	0	0	0	0	0	0	0	0	0	0	0	0	4	0	0	0	0	0	0	0	0	0	0	1	1	0	3	2	0	0	0	2	0	0	0	0	1	0	0	2	0	0	0	0
TraesCS7B02G359100	TaHSP70S-7B1	0	0	0	0	0	0	0	0	0	0	0	0	0	0	0	0	4	0	0	1	0	0	0	1	0	0	0	3	0	0	3	2	0	0	0	2	0	0	0	0	1	0	0	2	2	0	1	0
TraesCS3B02G298400	TaHSP70S-3B1	0	0	0	0	0	0	0	0	0	0	0	0	1	0	0	0	1	0	0	0	0	0	0	0	1	0	0	3	0	1	1	0	0	0	0	0	3	0	0	0	0	0	0	0	1	0	1	0
TraesCS1B02G139600	TaHSP70S-1B1	0	0	0	0	1	0	0	0	0	0	0	0	0	0	0	0	2	0	0	0	0	0	1	0	0	0	1	0	0	0	1	3	0	0	0	3	0	0	0	0	1	0	1	3	5	0	0	0
TraesCS1A02G120200	TaHSP70S-1A1	0	0	0	0	1	0	0	0	2	0	0	0	0	0	0	0	1	0	0	0	0	0	0	0	0	0	0	0	0	4	2	2	0	0	0	2	1	0	0	1	1	1	0	2	3	1	0	0
TraesCS1D02G121200	TaHSP70S-1D1	0	0	0	0	0	0	0	0	2	0	0	0	0	0	0	0	3	0	1	1	0	0	1	0	0	0	0	2	2	0	3	5	0	0	0	5	0	0	0	0	1	0	0	5	0	0	1	1
TraesCS1D02G121000	TaHSP70S-1D2	0	0	0	0	1	0	0	0	0	1	0	0	0	0	0	0	2	0	0	0	0	0	0	0	0	0	1	0	0	1	0	2	0	0	0	1	1	0	0	1	0	0	2	2	2	0	0	0
TraesCS1A02G120100	TaHSP70S-1A2	0	0	0	0	0	0	0	1	2	1	0	0	0	0	0	0	4	0	0	0	0	0	0	0	0	0	1	0	2	0	3	5	0	0	0	5	1	0	0	2	0	1	1	5	1	0	0	0
TraesCS1B02G139500	TaHSP70S-1B2	0	0	0	0	1	0	0	0	0	0	0	0	0	0	0	0	2	0	0	0	0	0	1	0	0	0	0	1	0	0	3	3	0	0	0	3	0	0	0	0	1	0	1	3	2	1	0	0
[truncated: 9 more columns]

## Sheet: annotation
3-AF1 binding site	light responsive element
AAAC-motif	light responsive element
ACA-motif	part of gapA in (gapA-CMA1) involved with light responsiveness
ACE	cis-acting element involved in light responsiveness
AE-box	part of a module for light response
ATC-motif	part of a conserved DNA module involved in light responsiveness
ATCT-motif	part of a conserved DNA module involved in light responsiveness
AT1-motif	part of a light responsive module
Box 4	part of a conserved DNA module involved in light responsiveness
Box II	part of a light responsive element
C-box	cis-acting regulatory element involved in light responsiveness
CAG-motif	part of a light response element
chs-CMA1a	part of a light responsive element
chs-CMA2a	part of a light responsive element
chs-CMA2c	part of a light responsive element
chs-Unit 1 m1	part of a light responsive element
G-box	cis-acting regulatory element involved in light responsiveness
GA-motif	part of a light responsive element
Gap-box	part of a light responsive element
GATA-motif	part of a light responsive element
GATT-motif	part of a light responsive element
GTGGC-motif	part of a light responsive element
GT1-motif	light responsive element
I-box	part of a light responsive element
LAMP-element	part of a light responsive element
L-box	part of a light responsive element
MRE	MYB binding site involved in light responsiveness
Sp1	light responsive element
TCCC-motif	part of a light responsive element
TCT-motif	part of a light responsive element
ABRE	cis-acting element involved in the abscisic acid responsiveness
as-1	salicylic acid (SA)- and auxin-responsive element,oxidative stress responseive element
AuxRE	part of an auxin-responsive element
AuxRR-core	cis-acting regulatory element involved in auxin responsiveness
CARE	CAACTC regulatory elements, gibberellin-responsiveness
CGTCA-motif	cis-acting regulatory element involved in the MeJA-responsiveness
ERE	ethylene-response element
GARE-motif	gibberellin-responsive element
JERE	a element direct jasmonate and elicitor-responsive expression
P-box	gibberellin-responsive element
TATC-box	cis-acting element involved in gibberellin-responsiveness
TCA-element	cis-acting element involved in salicylic acid responsiveness
TGACG-motif	cis-acting regulatory element involved in the MeJA-responsiveness
TGA-element	auxin-responsive element
ARE	cis-acting regulatory element essential for the anaerobic induction
box S	sress response; directs expression by fungal elicitors
DRE1	Drought Responsive Element 1
DRE-core	dehydration-responsive element
GC-motif	enhancer-like element involved in anoxic specific inducibility
LTR	cis-acting element involved in low-temperature responsiveness
MBS	MYB binding site involved in drought-inducibility
STRE	stress response
TC-rich repeats	cis-acting element involved in defense and stress responsiveness
W box	cis‐elements responsible for the induction of many plant genes by pathogen infection
WRE3	wound inducibility
WUN-motif	Wound-responsive element
