# Supplementary material for: Genome-Wide Analysis of HSP70s in Hexaploid Wheat: Tandem Duplication, Heat Response, and Regulation
Source: Cells. 2022 Feb 26;11(5):818. doi: 10.3390/cells11050818 (PMC8909476; doi:10.3390/cells11050818)
Supplement: Supplementary file 1 [file cells-11-00818-s001.zip › Table S3.xlsx]

## Sheet: Ark1
Table S3 Expression of the 20 unexpressed TaHSP70s under other abiotic stress conditions. Stress conditions include salt, PEG, phosphate starvation and nitrogen treatment. Expression abundance was obtained from WheatOmics database (http://wheatomics.sdau.edu.cn/), and showed at tpm level.
Condition	Samples	TaHSP70B-7D1-2	TaHSP70C-6D1-1	TaHSP70C-6D1-2	TaHSP70B-7B1-2	TaHSP70C-3B2-1	TaHSP70C-6B2	TaHSP70C-6D1-3	TaHSP70B-7A1	TaHSP70B-2D1	TaHSP70B-2B1	TaHSP70B-2A2	TaHSP70B-5A1	TaHSP70B-5B1	TaHSP70C-3D1	TaHSP70B-5D1	TaHSP70C-3A1	TaHSP70B-7B1-1	TaHSP70B-7D1-1	TaHSP70B-2D2	TaHSP70C-4B1-2
Salt	CS_CK_6h	0	1.47244	0.715125	0	0.135492	0.072235	3.02619	0.025978	0	0.614375	0	0.026144	0.052708	0	0.362308	0	0	0	0.026284	0
	CS_Na_6h	0	2.56913	2.57305	0	0.101717	0	2.33544	0.392084	0.030522	2.67899	0.025894	0.027315	0	0	0.420356	0	0	0.059724	0.026445	0
	QM_CK_6h	0	1.82033	0.867974	0	0.093857	0	3.73643	0	0	0.393097	0	0.048001	0	0	0.180041	0	0.039108	0.055078	0.089683	0
	QM_Na_6h	0.016687	3.22161	3.39934	0	0.069127	0	2.63889	0.141195	0.025455	1.44291	0	0	0	0	0.129541	0	0	0.020154	0	0
	CS_CK_12h	0.018725	0.444422	0.398503	0	0.134817	0	1.20097	0.040204	0	0.683325	0.039251	0	0	0	0.137992	0	0.017648	0	0	0
	CS_Na_12h	0.033138	1.67935	1.96648	0	0.13347	0	1.44935	0.595931	0	2.76369	0.052089	0.017639	0	0.042824	0.021663	0.020707	0	0.040046	0	0
	QM_CK_12h	0	1.19745	0.635848	0	0.099917	0.024298	3.35301	0.01834	0	0.372352	0	0	0	0	0.161346	0.020257	0	0	0.017372	0
	QM_Na_12h	0.05393	1.43198	1.5889	0	0.239655	0	1.43565	0.285144	0	1.76114	0.018833	0	0.019282	0	0.09383	0	0.016802	0.021695	0	0
	CS_CK_24h	0.018487	0.829282	0.600562	0	0.026819	0.027182	2.26666	0.019561	0	0.578279	0	0.039371	0	0	0.145194	0	0	0	0	0
	CS_Na_24h	0	0.640926	1.20974	0	0.156072	0	0.670284	0.277108	0	0.751009	0	0	0.070273	0.042298	0	0	0	0.03956	0	0
	QM_CK_24h	0.027364	1.00688	0.85161	0	0.123611	0.054403	2.52848	0.02994	0	0.599643	0.019444	0	0	0	0	0	0	0	0	0
	QM_Na_24h	0.086471	0.312199	0.217693	0	0.02831	0	0.397162	0.274327	0	0.563271	0	0	0.023188	0	0	0	0	0.052186	0	0
	CS_CK_6h	0	0.754065	0.406286	0	0.150759	0.059093	1.55257	0	0.024889	1.19825	0.021131	0	0	0	0.174801	0	0.03767	0.024353	0.021579	0
	CS_Na_48h	0.020689	0	0.023163	0	0.177777	0	0.116779	0.328275	0	0.129406	0.08672	0	0	0.026732	0.081132	0	0	0.074996	0	0
	QM_CK_48h	0.070155	0.922283	0.529406	0	0.137796	0	1.61539	0.035508	0.039849	0.899525	0	0	0	0	0.046258	0	0.026014	0	0	0
	QM_Na_48h	0	0.046793	0.122991	0	0.072627	0	0.090609	0.043423	0	0.171844	0	0	0	0	0.026637	0.022864	0	0.102707	0	0
Salt	Root CK	0.019144	1.23859	0.705833	0.009304	0.091241	0	1.61779	0.010622	0.036021	2.637	0.060175	0.21044	0.070369	0	0.746648	0	0.072391	0.487405	0.314543	0.021826
	Root Salt	0.008672	0.975417	0.877822	0.009022	0.130586	0	1.97509	0.009933	0	3.09859	0.00965	0.176164	0.060441	0	0.50197	0.011501	0	0.321978	0.095291	0
PEG	PEG6000_0h_Giza168	0	0	0.248135	0	0	0	0	0.010148	0.00781	0.197014	0.003424	0	0	0.014576	0	0.011945	0.006115	0	0	0.311657
	PEG600_02h_Giza168	0	0	0.140034	0	0.0074	0.00712	0	0	0	0.060189	0	0.007733	0.025587	0	0.025767	0	0	0	0.010462	0
	PEG6000_12h_Giza168	0.007319	0	0.128326	0	0	0	0	0	0	0	0.007663	0.007783	0.007501	0	0.018196	0	0	0.00881	0	0.073059
	PEG6000_0h_Gemmiza10	0	0	0.081155	0	0	0	0	0.007861	0	0.00775	0.011095	0	0	0	0.009669	0.019051	0	0.008955	0.005514	0.016622
	PEG6000_2h_Gemmiza10	0	0	0.111265	0	0	0	0	0.018272	0	0.068908	0	0	0	0	0	0.002335	0	0	0.009241	0.125526
	PEG6000_12h_Gemmiza10	0.00837	0	0.112471	0	0	0	0	0	0	0.113915	0	0	0	0	0.01098	0	0	0	0.071985	0.009084
Phosphate starvation	0day_root	0	0	0.165584	0	0.03313	0	0.091353	0.04482	0.030212	0.169886	0.029686	0	0	0	0.03186	0.126663	0	0	0.030582	0
	10day_-P_root	0	1.07888	0.843683	0	0.398576	0	2.20703	0.176222	0	0.485499	0	0.048665	0	0	0.327629	0	0.10939	0.101495	0.059092	0
	0day_shoot	0	0	0.109711	0	0	0	0.073625	0	0	0.096375	0	0	0	0	0.036899	0.059537	0	0	0.127174	0.074496
	10day_-P_shoot	0	1.32525	1.10577	0	0.405531	0	2.7112	0.09027	0	1.35652	0	0.17809	0.062351	0	0.775403	0	0	0.04735	0.030495	0.045791
nitrogen treatment	CS_CT	0.012096	0.869658	0.583822	0.003803	0.259041	0.005459	2.10741	0	0.028234	0.527819	0.04834	0.054539	0.045426	0	0.65356	0.005303	0.216719	0	0.273361	0.046704
	CS_NS1	0.067067	0.735506	0.5792	0.004148	0.437617	0.10799	1.89465	0.048152	0.030414	1.12773	0.4603	0.00898	0.027118	0	0.219871	0.03622	0.187253	0.010191	1.13817	0.013929
	NR1h	0.044704	0.46324	0.486032	0	0.146252	0.113937	0.813929	0.032808	0.189055	7.62081	0.094769	0	0	0	0.100973	0.022545	0.081285	0.005761	0.447489	0.019271
	NR24h	0	0.771384	0.742759	0.004812	0.266701	0.016433	1.60338	0	0	0.74055	0	0.025726	0.044729	0	0.481009	0.059578	0.030464	0	0.064773	0

## Sheet: Sheet1
GeneID	name0505
TraesCS6A02G337100	TaHSP70C-6A3		TraesCS7D02G423100	TaHSP70B-7D1-2	TaHSP70B-7D1-2
TraesCS6D02G317700	TaHSP70C-6D3		TraesCS6D02G339800	TaHSP70C-6D1-1	TaHSP70C-6D1-1
TraesCS6B02G367800	TaHSP70C-6B3		TraesCS6D02G339700	TaHSP70C-6D1-2	TaHSP70C-6D1-2
TraesCS2B02G374700	TaHSP70C-2B1		TraesCS7B02G330900	TaHSP70B-7B1-2	TaHSP70B-7B1-2
TraesCS5B02G129700	TaHSP70C-5B2		TraesCS3B02G390800	TaHSP70C-3B2-1	TaHSP70C-3B2-1
TraesCS5D02G093900	TaHSP70C-5D3		TraesCS6B02G374400	TaHSP70C-6B2	TaHSP70C-6B2
TraesCS5A02G078000	TaHSP70C-5A3		TraesCS6D02G339600	TaHSP70C-6D1-3	TaHSP70C-6D1-3
TraesCS5B02G087700	TaHSP70C-5B3		TraesCS7A02G430600	TaHSP70B-7A1	TaHSP70B-7A1
TraesCS4D02G140800	TaHSP70C-4D4		TraesCS2D02G108000	TaHSP70B-2D1	TaHSP70B-2D1
TraesCS4A02G175100	TaHSP70C-4A4		TraesCS2B02G125400	TaHSP70B-2B1	TaHSP70B-2B1
TraesCS4B02G142400	TaHSP70C-4B4		TraesCS2A02G585600	TaHSP70B-2A2	TaHSP70B-2A2
TraesCS5B02G492500	TaHSP70C-5B1		TraesCS5A02G298700	TaHSP70B-5A1	TaHSP70B-5A1
TraesCS5A02G479300	TaHSP70C-5A1		TraesCS5B02G298000	TaHSP70B-5B1	TaHSP70B-5B1
TraesCS5D02G492900	TaHSP70C-5D1		TraesCS3D02G262800	TaHSP70C-3D1	TaHSP70C-3D1
TraesCS4B02G206700	TaHSP70C-4B5		TraesCS5D02G305500	TaHSP70B-5D1	TaHSP70B-5D1
TraesCS4A02G097900	TaHSP70C-4A5		TraesCS3A02G262900	TaHSP70C-3A1	TaHSP70C-3A1
TraesCS4D02G207500	TaHSP70C-4D5		TraesCS7B02G331400	TaHSP70B-7B1-1	TaHSP70B-7B1-1
TraesCS3B02G390700	TaHSP70C-3B2-2		TraesCS7D02G422600	TaHSP70B-7D1-1	TaHSP70B-7D1-1
TraesCS3B02G390800	TaHSP70C-3B2-1		TraesCS2D02G600900	TaHSP70B-2D2	TaHSP70B-2D2
TraesCS3D02G351900	TaHSP70C-3D2-2		TraesCS4B02G206400	TaHSP70C-4B1-2	TaHSP70C-4B1-2
TraesCS3D02G352400	TaHSP70C-3D2-1
TraesCS1B02G294300	TaHSP70C-1B1
TraesCS1A02G285000	TaHSP70C-1A1
TraesCS1D02G284000	TaHSP70C-1D1
TraesCS4A02G098600	TaHSP70C-4A3
TraesCS4B02G205700	TaHSP70C-4B3
TraesCS4D02G206600	TaHSP70C-4D3
TraesCS6B02G374400	TaHSP70C-6B2
TraesCS4B02G206300	TaHSP70C-4B1-1
TraesCS4A02G098100	TaHSP70C-4A1
TraesCS4B02G206400	TaHSP70C-4B1-2
TraesCS3A02G262900	TaHSP70C-3A1
TraesCS3D02G262800	TaHSP70C-3D1
TraesCS4A02G066100	TaHSP70C-4A2
TraesCS4B02G243400	TaHSP70C-4B2
TraesCS4D02G243000	TaHSP70C-4D2
TraesCS6D02G339800	TaHSP70C-6D1-1
TraesCS6D02G339600	TaHSP70C-6D1-3
TraesCS6D02G339700	TaHSP70C-6D1-2
TraesCS6B02G058300	TaHSP70B-6B1
TraesCS6D02G049100	TaHSP70B-6D1
TraesCS6A02G042600	TaHSP70B-6A1
TraesCS2B02G125400	TaHSP70B-2B1
TraesCS2D02G108000	TaHSP70B-2D1
TraesCS2A02G585600	TaHSP70B-2A2
TraesCS2D02G600900	TaHSP70B-2D2
TraesCS5B02G298000	TaHSP70B-5B1
TraesCS5D02G305500	TaHSP70B-5D1
TraesCS5A02G298700	TaHSP70B-5A1
TraesCS7A02G430600	TaHSP70B-7A1
TraesCS7D02G422600	TaHSP70B-7D1-1
TraesCS7B02G330900	TaHSP70B-7B1-2
TraesCS7B02G331400	TaHSP70B-7B1-1
TraesCS7D02G423100	TaHSP70B-7D1-2
TraesCS1A02G133100	TaHSP70P-1A1
TraesCS1D02G131800	TaHSP70P-1D1
TraesCS1B02G151300	TaHSP70P-1B1
TraesCS5A02G106200	TaHSP70P-5A1
TraesCS5B02G111200	TaHSP70P-5B1
TraesCS5D02G117600	TaHSP70P-5D1
TraesCS1B02G163400	TaHSP70M-1B1
TraesCS5A02G268100	TaHSP70M-5A1
TraesCS5D02G276100	TaHSP70M-5D1
TraesCS5B02G267900	TaHSP70M-5B1
TraesCS3A02G305100	TaHSP70M-3A1
TraesCS3D02G296700	TaHSP70M-3D1
TraesCS3B02G331400	TaHSP70M-3B1
TraesCS4B02G397600	TaHSP70M-4B1
TraesCSU02G116400	TaHSP70M-U1
TraesCS1A02G295600	TaHSP70M-1A2
TraesCS2D02G575200	TaHSP70M-2D1
TraesCS6B02G304200	TaHSP70S-6B1
TraesCS6A02G276700	TaHSP70S-6A1
TraesCS6D02G257000	TaHSP70S-6D1
TraesCS7A02G457100	TaHSP70S-7A1
TraesCS7D02G445600	TaHSP70S-7D1
TraesCS7B02G359100	TaHSP70S-7B1
TraesCS3B02G298400	TaHSP70S-3B1
TraesCS1B02G139600	TaHSP70S-1B1
TraesCS1A02G120200	TaHSP70S-1A1
TraesCS1D02G121200	TaHSP70S-1D1
TraesCS1D02G121000	TaHSP70S-1D2
TraesCS1A02G120100	TaHSP70S-1A2
TraesCS1B02G139500	TaHSP70S-1B2
