# Supplementary material for: Genome-Wide Analysis of HSP70s in Hexaploid Wheat: Tandem Duplication, Heat Response, and Regulation
Source: Cells. 2022 Feb 26;11(5):818. doi: 10.3390/cells11050818 (PMC8909476; doi:10.3390/cells11050818)
Supplement: Supplementary file 1 [file cells-11-00818-s001.zip › Table S4.xlsx]

## Sheet: HSE in all TaHSP70s
Table S4. HSEs in TaHSP70s. Distance was showed as the nearest HSE to transcription iniation site.
GeneID	Name	Start	End	Sequence	Subunit	Variation	Site	Type	Distance
TraesCS6D02G339700	TaHSP70C-6D1-2	1122	1136	AGAATCCTCGTGAAC	3G	CT	02:02:00	Varied	-878
TraesCS6D02G339600	TaHSP70C-6D1-3	1758	1772	CTTCGTAAAATTTCA	3C	AG	02:02:00	Gapped	-242
TraesCS4A02G098100	TaHSP70C-4A1	1854	1868	GGAACCTTCCAGAGC	3G	GA	03:04:00	Varied	-146
TraesCS4D02G206600	TaHSP70C-4D3	1935	1949	CGAACCTTCCCGAAC	3G	NA	NA	Typical	-65
TraesCS4B02G205700	TaHSP70C-4B3	1934	1948	CGAACCTTCCCGAGC	3G	GA	03:04:00	Varied	-66
TraesCS4A02G098600	TaHSP70C-4A3	1980	1994	CGAACCTTCCCGAGC	3G	GA	03:04:00	Varied	-20
TraesCS4A02G175100	TaHSP70C-4A4	1312	1326	GTTCACGAACTGTCG	3C	GT	03:02:00	Varied	-688
TraesCS4A02G175100	TaHSP70C-4A4	1509	1523	GTTCGCGACGCTTCC	3C	CA	02:04:00	Varied	-491
TraesCS5B02G492500	TaHSP70C-5B1	1470	1484	GGAAGCTTCTCGAGT	3G	GA	03:04:00	Varied	-530
TraesCS5D02G492900	TaHSP70C-5D1	1486	1500	GGAAGCTTCTCGAGT	3G	GA	03:04:00	Varied	-514
TraesCS5B02G087700	TaHSP70C-5B3	484	498	GTGCCTGAAAATTCA	3C	GT	01:03:00	Varied	-1516
TraesCS6B02G367800	TaHSP70C-6B3	1931	1945	GGAACCTTCTAGAGC	3G	GA	03:04:00	Varied	-69
TraesCS6D02G317700	TaHSP70C-6D3	515	529	TTTCATGATTTTTCC	3C	TA	02:04:00	Varied	-1485
TraesCS6D02G317700	TaHSP70C-6D3	1931	1945	GGAACCTTCTAGAGC	3G	GA	03:04:00	Varied	-69
TraesCS6A02G337100	TaHSP70C-6A3	1929	1943	GGAACCTTCTAGAGC	3G	GA	03:04:00	Varied	-71
TraesCS4D02G207500	TaHSP70C-4D5	1909	1923	TCTCCAGAACCTTCC	3C	CT	01:02:00	Varied	-91
TraesCS4B02G206700	TaHSP70C-4B5	1937	1951	TCTCCAGAACCTTCC	3C	CT	01:02:00	Varied	-63
TraesCS4A02G097900	TaHSP70C-4A5	974	988	CGAAGGATCGAGAAA	3G	AT	02:02:00	Varied	-1026
TraesCS3D02G352400	TaHSP70C-3D2-1	1558	1572	ATTCCTGATTTTTCA	3C	TA	02:04:00	Varied	-442
TraesCS1B02G294300	TaHSP70C-1B1	1241	1255	ATTCAAAAATATTCA	3C	AG	02:02:00	Gapped	-759
TraesCS1D02G284000	TaHSP70C-1D1	1059	1073	GATCCAGAAGCTTCG	3C	AT	01:02:00	Varied	-941
TraesCS1D02G284000	TaHSP70C-1D1	1936	1950	AGAACATTCCAGACC	3G	CA	03:04:00	Varied	-64
TraesCS1A02G285000	TaHSP70C-1A1	472	491	ATAAGTTTCGTGAAGTTTCA	4G	TG	01:02:00	Varied	-1528
TraesCS1A02G285000	TaHSP70C-1A1	1437	1451	GGGATTTTCAAGAAT	3G	GA	01:03:00	Varied	-563
TraesCS1A02G285000	TaHSP70C-1A1	1882	1896	GGACCTTTCCAGAAC	3G	CA	01:04:00	Varied	-118
TraesCS1A02G285000	TaHSP70C-1A1	1939	1953	AGAACATTCCAGACC	3G	CA	03:04:00	Varied	-61
TraesCS6B02G058300	TaHSP70B-6B1	1654	1668	CTTCTGGAAAATACC	3C	AT	03:03:00	Varied	-346
TraesCS7B02G330900	TaHSP70B-7B1-2	247	261	AATCAAGAACATTCA	3C	AT	01:02:00	Varied	-1753
TraesCS7A02G430600	TaHSP70B-7A1	234	248	TGAATATTCGCGAGC	3G	GA	03:04:00	Varied	-1766
TraesCS5A02G298700	TaHSP70B-5A1	340	354	AGGAGATTCCTGAAG	3G	GA	01:03:00	Varied	-1660
TraesCS2A02G585600	TaHSP70B-2A2	1357	1371	TTGCATGAACCTTCC	3C	GT	01:03:00	Varied	-643
TraesCS1B02G163400	TaHSP70M-1B1	1224	1243	GGAACCTTCTAGAAAGGTCC	4G	GT	04:02:00	Varied	-776
TraesCS5D02G276100	TaHSP70M-5D1	1962	1976	CGTCTAGAATCTTCC	3C	GT	01:02:00	Varied	-38
TraesCS5A02G268100	TaHSP70M-5A1	1861	1875	CGTCTGGAATCTTCC	3C	GT	01:02:00	Varied	-139
TraesCS4B02G397600	TaHSP70M-4B1	456	475	GGAAGGTCCTAGAACCTTCG	4G	CT	02:03:00	Varied	-1544
TraesCS4B02G397600	TaHSP70M-4B1	1587	1601	TGAACCTTGTGGAAA	3G	GC	02:04:00	Gapped	-413
TraesCS4B02G397600	TaHSP70M-4B1	1944	1958	GTTCCAGAGTCTTCC	3C	GA	02:04:00	Varied	-56
TraesCSU02G116400	TaHSP70M-U1	1971	1985	GTTCCAGAGCCTTCC	3C	GA	02:04:00	Varied	-29
TraesCS2D02G575200	TaHSP70M-2D1	65	79	TTTCAGGGAAGTTCC	3C	GA	02:03:00	Varied	-1935
TraesCS2D02G575200	TaHSP70M-2D1	81	95	AGAACCTTCTCGAAA	3G	NA	NA	Typical	-1919
TraesCS2D02G575200	TaHSP70M-2D1	1898	1912	GTTCCAGAGCCTTCC	3C	GA	02:04:00	Varied	-102
TraesCS1A02G295600	TaHSP70M-1A2	185	199	GGAAGGTCCTAGAAC	3G	CT	02:03:00	Varied	-1815
TraesCS1A02G295600	TaHSP70M-1A2	1842	1856	TGAAGTTTGAGGAAA	3G	GC	02:04:00	Gapped	-158
TraesCS1A02G295600	TaHSP70M-1A2	1973	1987	CTTCCAGAGCCTTCC	3C	GA	02:04:00	Varied	-27
TraesCS5D02G117600	TaHSP70P-5D1	1083	1102	AGAATGTTGAGGAAGATTCA	4G	GC	02:04:00	Gapped	-917
TraesCS5A02G106200	TaHSP70P-5A1	1457	1471	GGAAGCTTCTCGAGT	3G	GA	03:04:00	Varied	-543
TraesCS1D02G131800	TaHSP70P-1D1	1550	1564	TGTCAAGAATCTTCA	3C	GT	01:02:00	Varied	-450
TraesCS1D02G131800	TaHSP70P-1D1	1981	2000	GGAAGGTTCCTTAAAATTCT	4G	TG	03:02:00	Gapped	-19
TraesCS1B02G151300	TaHSP70P-1B1	1845	1859	ATTCTGGAAGCGTCA	3C	GT	03:02:00	Varied	-155
TraesCS1A02G133100	TaHSP70P-1A1	1871	1895	GGAAGATTCCTTAAAATTCTGGAAG	5G	TG	03:02:00	Gapped	-129
TraesCS4B02G243400	TaHSP70C-4B2	132	146	TGAAGATTACAGAAA	3G	AC	02:04:00	Gapped	-1868
TraesCS4B02G243400	TaHSP70C-4B2	424	438	TGAAAATTGAAGAAA	3G	GC	02:04:00	Gapped	-1576
TraesCS4B02G243400	TaHSP70C-4B2	1008	1022	TGAAAATTATAGAAA	3G	AC	02:04:00	Gapped	-992
TraesCS4B02G243400	TaHSP70C-4B2	1040	1054	TGAAAGTTCATGGAA	3G	GA	03:03:00	Varied	-960
TraesCS4D02G243000	TaHSP70C-4D2	1905	1924	GTTCGCGACGCTTCCGGAAC	4C	CA	02:04:00	Varied	-95
TraesCS4A02G066100	TaHSP70C-4A2	1196	1210	TTTCATGAAGATCCA	3C	CT	03:03:00	Varied	-804
TraesCS4A02G066100	TaHSP70C-4A2	1409	1423	GTTCGAGAAGATGCA	3C	GT	03:03:00	Varied	-591
TraesCS6D02G257000	TaHSP70S-6D1	1359	1373	ATTCAAGATTATTCA	3C	TA	02:04:00	Varied	-641
TraesCS6B02G304200	TaHSP70S-6B1	283	297	TTTCCTGAACCTGCA	3C	GT	03:03:00	Varied	-1717
TraesCS6A02G276700	TaHSP70S-6A1	116	130	CGCAGCTTCGGGAAA	3G	CA	01:03:00	Varied	-1884
TraesCS6A02G276700	TaHSP70S-6A1	1198	1212	GGAAAATTCTAGACT	3G	CA	03:04:00	Varied	-802
TraesCS7D02G445600	TaHSP70S-7D1	87	101	GGAAGGTACTAGAAT	3G	AT	02:03:00	Varied	-1913
TraesCS1D02G121200	TaHSP70S-1D1	1947	1961	CTTCTAGAGGATTCG	3C	GA	02:04:00	Varied	-53
TraesCS1B02G139500	TaHSP70S-1B2	1961	1980	CTTCCAGAACATTCAGGAGC	4C	GA	04:04:00	Varied	-39
TraesCS1A02G120100	TaHSP70S-1A2	628	642	TTTCCCCAATTTTCA	3C	CG	02:02:00	Gapped	-1372
TraesCS1A02G120100	TaHSP70S-1A2	1385	1404	CTTCCAGAACATTCAGGAGC	4C	GA	04:04:00	Varied	-615
TraesCS1A02G120100	TaHSP70S-1A2	1536	1550	CGAAATTTCAAGGAG	3G	GA	03:03:00	Varied	-464

## Sheet: HSEs in triads
	Number	Subunit	Typed	Distance
TaHSP70C-4A2	2	3+3	V+V	-591
TaHSP70C-4B2	4	3+3+3+3	G+G+G+V	-960
TaHSP70C-4D2	1	4	V	-95
TaHSP70C-4A3	1	3	V	-20
TaHSP70C-4B3	1	3	V	-66
TaHSP70C-4D3	1	3	T	-65
TaHSP70C-4A4	2	3+3	V+V	-491
TaHSP70C-4B4	/	/	/	/
TaHSP70C-4D4	/	/	/	/
TaHSP70C-5A1	/	/	/	/
TaHSP70C-5B1	1	3	V	-530
TaHSP70C-5D1	1	3	V	-514
TaHSP70C-5A3	/	/	/	/
TaHSP70C-5B3	1	3	V	-1516
TaHSP70C-5D3	/	/	/	/
TaHSP70C-6A3	1	3	V	-71
TaHSP70C-6B3	1	3	V	-69
TaHSP70C-6D3	2	3+3	V+V	-69
TaHSP70C-4A5	1	3	V	-1026
TaHSP70C-4B5	1	3	V	-63
TaHSP70C-4D5	1	3	V	-91
TaHSP70C-1A1	4	4+3+3+3	V+V+V+V	-16
TaHSP70C-1B1	1	3	G	-759
TaHSP70C-1D1	2	3+3	V+V	-64
TaHSP70B-6A1	/	/	/	/
TaHSP70B-6B1	1	3	V	-346
TaHSP70B-6D1	/	/	/	/
TaHSP70B-5A1	1	3	V	-1660
TaHSP70B-5B1	/	/	/	/
TaHSP70B-5D1	/	/	/	/
TaHSP70M-3A1	/	/	/	/
TaHSP70M-3B1	/	/	/	/
TaHSP70M-3D1	/	/	/	/
TaHSP70M-5A1	1	3	V	-139
TaHSP70M-5B1	/	/	/	/
TaHSP70M-5D1	1	3	V	-38
TaHSP70P-1A1	1	5	G	-129
TaHSP70P-1B1	1	3	V	-155
TaHSP70P-1D1	2	3+4	V+G	-19
TaHSP70P-5A1	1	3	V	-543
TaHSP70P-5B1	/	/	/	/
TaHSP70P-5D1	1	4	G	-917
TaHSP70S-6A1	2	3+3	V+V	-802
TaHSP70S-6B1	1	3	V	-1717
TaHSP70S-6D1	1	3	V	-641
TaHSP70S-1A1	/	/	/	/
TaHSP70S-1B1	/	/	/	/
TaHSP70S-1D1	1	3	V	-53
TaHSP70S-1A2	3	3+4+3	G+V+V	-464
TaHSP70S-1B2	1	4	V	-39
TaHSP70S-1D2	/	/	/	/
TaHSP70S-7A1	/	/	/	/
TaHSP70S-7B1	/	/	/	/
TaHSP70S-7D1	1	3	V	-1913
