# Supplementary material for: Genome-Wide Analysis of HSP70s in Hexaploid Wheat: Tandem Duplication, Heat Response, and Regulation
Source: Cells. 2022 Feb 26;11(5):818. doi: 10.3390/cells11050818 (PMC8909476; doi:10.3390/cells11050818)
Supplement: Supplementary file 1 [file cells-11-00818-s001.zip › Table S5.xlsx]

## Sheet: Sheet1
Table S5. Primers for qRT-PCR validation.
Primer	Sequence
TaHSP70M-2D1-F	CCCGCTGTCACTTGGTAT
TaHSP70M-2D1-R	CCACTTGCGTCTGGTTGT
TaHSP70M-U1-F	GCCGTATTGCTGGACTTG
TaHSP70M-U1-R	GCCCTCCTTGTTGTTTGTT
TaHSP70S-1B2-F	CAAGGAGCACCCACGAC
TaHSP70S-1B2-R	ACCCAACCACGCTCATCT
TaHSP70B-6ABD-F	CATCTTGGAGGTGAGGACTT
TaHSP70B-6ABD-R	TGGTGCTGGTTGCTGAG
TaHSP70S-1B1-F	ACACCGACAAGGACGATC
TaHSP70S-1B1-R	AACGCTCCATGTTCTACTCA
TaHSP70M-1A2-F	AACCGCCGCTGACAACC
TaHSP70M-1A2-R	CCTGGACCATCTTCTGGAT
TaActin-F	CTCCCTCACAACAACCGC
TaActin-R	TACCAGGAACTTCCATACCAAC
